# Supplementary material for: Genome-Wide Identification and Expressional Analysis of the TIFY Gene Family in Eucalyptus grandis
Source: Int J Mol Sci. 2025 Aug 16;26(16):7914. doi: 10.3390/ijms26167914 (PMC12386639; doi:10.3390/ijms26167914)
Supplement: Supplementary file 1 [file ijms-26-07914-s001.zip]

Archive with 3 entries (3 files):
- Egrandis_297_v2.0.fna
- Supplementary Figure.pdf
- Supplementary Table.pdf
